# Supplementary material for: Testosterone and the Amygdala’s Functional Connectivity in Women and Men
Source: J Clin Med. 2023 Oct 13;12(20):6501. doi: 10.3390/jcm12206501 (PMC10607739; doi:10.3390/jcm12206501)
Supplement: Supplementary file 1 [file jcm-12-06501-s001.zip]

Archive with 1 entries (1 files):
- jcm-2513145-supplementary.pdf
